# Supplementary material for: The Hydrolysis of Pigment-Protein Phycoerythrin by Bromelain Enhances the Color Stability
Source: Foods. 2023 Jun 30;12(13):2574. doi: 10.3390/foods12132574 (PMC10340757; doi:10.3390/foods12132574)
Supplement: Supplementary file 1 [file foods-12-02574-s001.zip]

Archive with 1 entries (1 files):
- foods-2436045-supplementary.pdf
